# Supplementary material for: Drooling, Swallowing Difficulties and Health Related Quality of Life in Parkinson’s Disease Patients
Source: Int J Environ Res Public Health. 2021 Jul 31;18(15):8138. doi: 10.3390/ijerph18158138 (PMC8345955; doi:10.3390/ijerph18158138)
Supplement: Supplementary file 1 [file ijerph-18-08138-s001.zip]

Archive with 1 entries (1 files):
- ijerph-1310543-supplementary.pdf
